# Supplementary material for: Stable Production of a Recombinant Single-Chain Eel Follicle-Stimulating Hormone Analog in CHO DG44 Cells
Source: Int J Mol Sci. 2024 Jul 2;25(13):7282. doi: 10.3390/ijms25137282 (PMC11242883; doi:10.3390/ijms25137282)
Supplement: Supplementary file 1 [file ijms-25-07282-s001.zip]

Archive with 1 entries (1 files):
- ijms-3027470-supplementary.pdf
